# Supplementary material for: Kashin–Beck Disease: A Risk Factor for Sarcopenia and Its Interaction with Selenium
Source: Nutrients. 2024 Dec 16;16(24):4343. doi: 10.3390/nu16244343 (PMC11678709; doi:10.3390/nu16244343)
Supplement: Supplementary file 1 [file nutrients-16-04343-s001.zip]

Archive with 1 entries (1 files):
- nutrients-3342843-supplementary.pdf
